# Supplementary material for: A novel method of measuring passive quasi-stiffness in the first metatarsophalangeal joint
Source: J Foot Ankle Res. 2016 Oct 26;9:41. doi: 10.1186/s13047-016-0173-2 (PMC5080733; doi:10.1186/s13047-016-0173-2)
Supplement: Additional file 1: — MTPJ quasi-stiffness supporting data. (XLSX 14 kb) [file 13047_2016_173_MOESM1_ESM.xlsx]

## Sheet: Experienced tester
Experienced tester
No.	Day 1	Day 2
1	17.614	19.047
2	6.3857	11.12
3	6.3523	17.119
4	53.416	30.5
5	5.1981	17.321
6	20.638	11.036
7	0.6632	15.542
8	8.7713	8.5042
9	22.304	2.724
10	5.6634	6.2411
11	5.8655	11.099
12	8.7379	5.5248
13	32.375	29.353
Mean	14.9219	14.2409
SD	14.631	8.51809

## Sheet: Experienced vs inexperienced
Session 2: Experienced vs. Inexperienced testers
No.	Experienced tester	Inexperienced tester
1	19.047	24.96
2	3.4889	36.665
3	30.5	9.152
4	17.321	7.14
5	11.036	26.513
6	15.542	22.524
7	8.5042	21.189
8	2.724	18.816
9	6.2411	23.115
10	11.099	9.0173
Mean	12.5503	19.9091
SD	8.40205	9.23296
